# Supplementary material for: Biologging of emperor penguins—Attachment techniques and associated deployment performance
Source: PLoS One. 2022 Aug 4;17(8):e0265849. doi: 10.1371/journal.pone.0265849 (PMC9352057; doi:10.1371/journal.pone.0265849)
Supplement: S1 File — (TXT) [file pone.0265849.s001.txt]

https://doi.org/10.1594/PANGAEA.913447
